# Supplementary material for: Genetic control of encoding strategy in a food-sensing neural circuit
Source: eLife. 2017 Feb 7;6:e24040. doi: 10.7554/eLife.24040 (PMC5295820; doi:10.7554/eLife.24040)
Supplement: Figure 1—source data 1. — (Tab 1) Combinatorial mutual information in the NSM/ASI/ADF neural circuit (‘Whole’ column) and the individual mutual information in ADF, ASI and NSM neurons across different genotypes. (Tab 2) Combinatorial information in the NSM and ADF neurons (‘Whole’ column) and the individual information in ADF and NSM neurons in wild-type and daf-7(-) strains. (Tab 3) Mutual information in the lifespan response of different genotypes. All values are presented as bits ± error. DOI: http://dx.doi.org/10.7554/eLife.24040.003 [file elife-24040-fig1-data1.xlsx]

## Sheet: Panels C-E
Genotype	WHOLE	ADF	ASI	NSM
WT	0.905378 ± 0.005948022	0.433862 ± 0.007191683	0.231217 ± 0.006411329	0.566665 ± 0.009435233
tph-1(-)	1.210600 ± 0.01521269	0.402904 ± 0.01514923	0.333252 ± 0.01548660	0.815476 ± 0.01699686
daf-7(-)	0.4567570 ± 0.007401664	0.0850510 ± 0.003811004	0.0523018 ± 0.005871795	0.1457690 ± 0.009928612
tph-1(-); daf-7(-)	0.7530100 ± 0.02685356	0.2277210 ± 0.01080148	0.0917488 ± 0.02583508	0.3375420 ± 0.02773788

## Sheet: Panels F-H
Genotype	WHOLE	ADF	NSM
WT	0.8023598 ± 0.008322484	0.4319160 ± 0.006512782	0.5675116 ± 0.012670807
daf-7(-)	0.29944860 ± 0.037945951	0.07620342 ± 0.006003582	0.15105720 ± 0.012715764

## Sheet: Panel I
Genotype	Lifespan (Mutual Information)
WT	0.6296506 ± 0.01581201
tph-1(-)	0.3129442 ± 0.01737272
daf-7(-)	0.1504378 ± 0.02462443
tph-1(-); daf-7(-)	0.1005446 ± 0.01289565
