# Supplementary material for: Genetic control of encoding strategy in a food-sensing neural circuit
Source: eLife. 2017 Feb 7;6:e24040. doi: 10.7554/eLife.24040 (PMC5295820; doi:10.7554/eLife.24040)
Supplement: Figure 1—source data 2. — DOI: http://dx.doi.org/10.7554/eLife.24040.004 [file elife-24040-fig1-data2.xlsx]

## Sheet: Sheet1
Food Level (cells/ml)
20000000		63200000		632000000		2000000000
Venus Fluorescence (A.U.)	mCherry Fluorescence (A.U.)	Venus Fluorescence (A.U.)	mCherry Fluorescence (A.U.)	Venus Fluorescence (A.U.)	mCherry Fluorescence (A.U.)	Venus Fluorescence (A.U.)	mCherry Fluorescence (A.U.)
31952031	17250423	27907644	9742600	30532415	14991182	22861730	9924609
30253225	15816387	26795247	14126450	29916218	13256729	24111833	10573966
25072418	13733807	15345360	9918112	30757163	16294325	43116061	20740160
18626021	11067451	25148431	11723488	17992734	7854485	13067027	7682007
31598694	16487096	16548421	8088804	17874321	10170056	38792184	16856302
21854451	13802341	24435226	10939003	21528418	13874414	30525508	14819156
30690578	17052912	23304565	8980433	27337636	11998131	20640177	10172353
26973039	12235111	18449550	8623405	17543510	7986177	31975444	13186460
18883148	8399063	11438537	7324285	23392209	10862421	33300630	19823679
27635360	13859844	31195407	13203715	18396285	8827417	33867933	13345810
21723782	10718808	11922587	7398667	27122283	13932179	28852885	15684221
31239087	19405222	17587400	9857207	19249377	9679642	26555615	15937930
21981745	11611394	23732443	13188023	23685148	13152327	28517732	15277033
18157478	11827728	19611306	10335771	21805826	14061444	17418373	8765747
27380224	15202939	28805661	13962774	25247707	10937430	25751611	14726615
23169527	13425209	21202556	13010340	24550454	12961661	35171402	18551043
22845570	15579829	20864417	7631181	16920468	8555225	28472666	12134196
27234781	12659854	27285409	15108988	29847736	16131167	31326158	15217417
24767182	15915746	20434873	10603930	21884609	8867723	32175555	17331603
26373827	11997015	21673388	9057560	28617408	13628078	25958351	13243614
21811038	12355047	17218241	8127304	22267104	10742159	28631617	14641955
30684851	16235527	13443905	8573670	23428775	12523599	25751261	12454674
27979024	10922812	24056831	12332642	28815419	14125361	24976651	13004508
21017094	14295119	24076048	9925725	24961471	12931151	23729115	10202958
17232643	9556697	21293477	8441715	17122411	7968857	34410888	13548360
21034458	10180210	15399553	9474103	21722524	6639522	24291355	13938985
29586432	17675526	20946336	11419379	23833505	8663800	22203186	10280815
24487506	11970752	18269881	7191975	35835470	18878115	18660598	7249315
18222732	11694408	21079859	10428969	30966179	18237367	31054073	17585962
37839439	16531275	14147256	6367876	20267455	9196670	19384412	11414508
30225855	18356565	18142924	9031511	17084323	8176602	28858531	13551196
33274197	14566042	16928132	6324252	32811917	14250542	27982555	10902628
20628037	12192039	20249746	12177902	33742703	16149264	20455842	11034678
33268712	17248841	16703060	7580301	38582972	14843598	30170998	10388995
16000336	7290071	23127162	11844609	38165585	17815395	23794291	11430796
19266480	10563272	14423807	9109742	26691442	13759037	34932604	15731877
19567467	10338968	20540096	10243257	31468624	12273896	40797974	22325846
32946124	16143747	27329794	13662145	19930153	10723804	24869985	11080361
21906272	11781563	20230428	11899870	17481500	8734567	30766771	12394143
25403413	11659860	19456002	10486514	35947013	15873744	21208064	10744653
31301872	19089276	16960374	8582466	27912034	15590302	18689890	6750915
16608849	11455319	16350685	8855746	25601523	11333190	34022445	15155769
20311312	10886880	21773486	12075621	31935396	15442337	31738089	17164615
26130480	12876473	17820197	10055280	33542409	12172109	24016224	10475907
23041115	12813653	20604130	9860919	30022322	11345131	26969645	12944005
28962997	12117055	18702460	10258105	29960073	11939181	32667679	16628756
19335118	11956768	21590155	10369927	35049661	17489368	29150572	14356357
15362088	11879356	17916279	9629237	21631249	8182056	32841369	16236660
20013169	12354929	21963740	8395384	23775036	12050594	18555003	11105321
18382365	9630164	22671322	10430504	32548718	15206801	26029819	11345693
17842851	10312122	19821468	10521530	39170575	18765460	30680974	15800454
23445794	11202814	21994128	10317292	38103578	15046437	31350632	16815526
30636400	14188100	16061195	6527187	30674133	15810037	20898111	8245767
18806827	12358057	25629251	13943482	29001451	12950544	28189936	10188360
20555620	9305091	18275958	9356146	22286872	10021793	32858423	13561702
18831504	8989007	19306212	9627189	29004368	14878150	30202643	13848948
35690887	19691714	16939767	10023718	33570426	11284390	20743408	11198700
25975969	14267551	23333844	10763401	21307227	8619521	36920578	18537274
22586514	11626961	20251369	11578545	28380193	7728682	28455639	14133340
33684401	14791263	15305317	6575253	23480596	11708064	33252043	15487004
22248196	12754604	16039080	10212305	19980776	11654241	30578464	15545064
27512136	12638724	16200986	8548111	20290183	9997441	35934564	19095005
14696411	8709158	20233116	8630579	30490305	16328572	26858039	13100000
19051711	11049419	18336891	7808816	19485545	8538407	27189029	12808112
25316182	17081314	19143272	8389366	25700482	10505876	19867242	9958493
27041091	14440444	17576394	11279779	32785665	15604585	32520470	17194522
13885623	6998202	19832234	10240533	31080125	14132995	24631479	11034314
35055539	14899790	16549136	8811131	26305835	7772220	32282343	11779736
21523625	14742566	20751239	9358482	25603089	12595884	27910256	18103120
32591761	20856503	20020046	10637177	22359329	11786609	21759868	10003789
31062108	19100371	16428688	8412107	25698978	11945322	25376599	12376363
19454033	9359885	18360912	10468198			27785553	13362019
29369985	15840062	17536321	11603260			25211565	15186589
20559146	12434732	20267634	10317589			28820624	13660751
18164854	11237658	21964287	12112470			26727526	13124116
34138861	21854889	17661143	9133552			24144071	12542408
24997768	11641612	20230602	12022847			21969031	10889476
23378748	11470323	13928669	6575955			21411492	11665514
30419475	14813004	19015848	9993144			24013891	11231002
22208500	11095969	17744534	9553801			25850837	13029403
25672057	13636673	21148457	10036739			25662351	12162353
15274281	6182370	16844767	9959165			24500103	10314342
24767262	13750804	15775713	8759546			33855508	17221582
25388455	14178786	21292259	12465028			20895430	10619670
31040692	16638397	14984290	8418018			22206759	14043742
31693523	16712433	17654917	11674606			37240180	21406447
24134936	14319889	13229601	7862440			27946343	13085063
28879328	17027512	16859186	9247361			25977573	12424039
25668399	13800290					43418032	19082703
17888498	8547312					25249129	11422606
32685129	17242658					22099675	12929430
34248744	18392141					22823331	12127828
16471220	10767240					30334746	13928767
20551401	12400551					28157748	11987887
13666498	7740419					24831615	10904622
27322996	16030595					31502210	15791326
17800493	8363017					30256854	13289076
18876648	8420944					28345133	15761036
23982616	15370933					24694909	13564860
38438065	15982940					29941372	14452295
18165230	13076299					35512396	17440848
27260026	12712827					23875623	13314728
25417305	14993264					30679886	16109886
29427979	14680143					14703842	9653958
16330217	9207040					18720223	9293645
29470401	15591381					28219216	12183057
18238477	9587603					24249546	12125708
37448978	20357163					19061471	8683450
33940698	18637447					29746331	12840786
26850537	14763364					31553633	15587304
21103942	12265757					22088325	15131557
21304454	12767758					20303751	9415253
34761128	19941632					30989279	14551498
22952080	10280022					25667327	12729590
31569131	16958252					24696139	14560722
29188828	15448832					36635748	19708143
26757810	18253090					27733193	14097562
15476552	10248146					37883399	20098232
32891638	13348081					34036364	17615450
20650069	11459559					19720966	5067178
26465323	14113391					26711139	12157267
