# Supplementary material for: Genetic control of encoding strategy in a food-sensing neural circuit
Source: eLife. 2017 Feb 7;6:e24040. doi: 10.7554/eLife.24040 (PMC5295820; doi:10.7554/eLife.24040)
Supplement: Figure 1—source data 3. — Optimal input distributions obtained by maximizing the information encoded individually by ADF, ASI, and NSM neurons. Values are presented as probabilities ± uncertainty. DOI: http://dx.doi.org/10.7554/eLife.24040.005 [file elife-24040-fig1-data3.xlsx]

## Sheet: Sheet1
		Optimal Input Distributions (Probability ± uncertainty*)
Genotype	Food Level (cells/ml)	ADF	ASI	NSM
WT	SB	0.5158738 ± 0.002371481	0.4964314 ± 0.002058681	0.4893516 ± 0.0008103088
	20000000	3.6983e-154 ± 8.26965e-154	1.17257e-123 ± 2.488227e-123	1.840113e-224 ± 0
	63200000	1.119674e-106 ± 2.503667e-106	0.04620634 ± 0.1005923	2.721907e-196 ± 0
	632000000	0.000945982 ± 0.00211528	0.3555888 ± 0.09910365	0.5106484 ± 0.0008103088
	2000000000	1.912434e-134 ± 4.276332e-134	5.474873e-73 ± 1.219032e-72	1.853723e-33 ± 4.145048e-33
	11200000000	0.4831802 ± 0.003369336	0.1017738 ± 0.03246301	1.474942e-157 ± 3.298071e-157
tph-1(-)	SB	0.4827282 ± 0.01037609	0.5284002 ± 0.005421945	0.4954516 ± 0.007440038
	20000000	3.06564e-126 ± 6.854979e-126	6.936721e-67 ± 1.551098e-66	0.0095751 ± 0.01504108
	63200000	9.64598e-44 ± 2.156907e-43	9.2132e-119 ± 2.060134e-118	3.26184e-32 ± 7.293696e-32
	632000000	3.12904e-55 ± 6.996746e-55	0.4715998 ± 0.005421945	0.4813984 ± 0.01202889
	2000000000	0.02224972 ± 0.02837127	6.53667e-118 ± 1.402837e-117	0.000230094 ± 0.0005145058
	11200000000	0.4950222 ± 0.02143208	9.62654e-50 ± 2.15256e-49	0.01334468 ± 0.02113431
daf-7(-)	SB	0.389319 ± 0.1123036	0.2162276 ± 0.2561912	0.3638837 ± 0.2737186
	20000000	0.1099549 ± 0.1302902	0.2710364 ± 0.2450678	0.2026882 ± 0.2747809
	63200000	6.5271e-37 ± 1.459504e-36	0.006671931 ± 0.009350704	1.07817e-55 ± 2.410861e-55
	632000000	3.332829e-59 ± 7.452183e-59	5.083991e-22 ± 1.136728e-21	0.4334282 ± 0.01357622
	2000000000	2.86172e-14 ± 6.399e-14	0.04749074 ± 0.07907198	6.14518e-41 ± 1.374104e-40
	11200000000	0.5007262 ± 0.02185687	0.4585732 ± 0.07523688	4.699379e-55 ± 6.509732e-55
tph-1(-); daf-7(-)	SB	0.5165498 ± 0.01237047	0.4773688 ± 0.04437019	0.536207 ± 0.003093934
	20000000	3.90376e-109 ± 8.729073e-109	2.6444e-11 ± 5.913058e-11	1.68155e-55 ± 3.76006e-55
	63200000	1.359933e-08 ± 3.039151e-08	0.01081248 ± 0.01530007	7.735933e-214 ± 0
	632000000	1.926459e-63 ± 4.307691e-63	0.05637679 ± 0.08154844	0.463793 ± 0.003093934
	2000000000	3.68526e-13 ± 8.240492e-13	0.05322308 ± 0.04356555	2.4291e-125 ± 5.431633e-125
	11200000000	0.4834502 ± 0.01237047	0.4022186 ± 0.06721655	2.8394e-217 ± 0
* Uncertainty is the standard deviation dervied from sampling only 80% of the data
