# Supplementary material for: Genetic control of encoding strategy in a food-sensing neural circuit
Source: eLife. 2017 Feb 7;6:e24040. doi: 10.7554/eLife.24040 (PMC5295820; doi:10.7554/eLife.24040)
Supplement: Figure 1—source data 4. — (Tab 1) Information (MI/channel capacity) and redundancy encoded by food-responsive gene expression in wild-type animals computed using different methodologies for density estimation. From left to right: plug-in method, least squares cross-validation, and smoothing cross-validation (kernel density estimation with fixed bandwidth selection), balloon estimator (kNN), Jack-knife correction of sample size bias. (Tab 2) Jack-knife analysis for information and redundancy across all genotypes. Values are calculated using a fraction of the total dataset indicated in first column. DOI: http://dx.doi.org/10.7554/eLife.24040.006 [file elife-24040-fig1-data4.xlsx]

## Sheet: Panels A-D
		Mutual Information (bits ± error*)
	Genotype	Plug-in	least squares CV	smoothing CV	K-nearest neighbors	Plug-in + Jack-Knife
Channel capacity	WT	0.8980184 ± 0.005940253	0.8849784 ± 0.01365871	0.8664438 ± 0.006613024	0.9127914 ± 0.004815733	0.897607 ± 0.006035
	tph-1(-)	1.201078 ± 0.0157769	1.132248 ± 0.1513294	1.108858 ± 0.01863772	1.06624 ± 0.01035486	1.13242 ± 0.02468
	daf-7(-)	0.4544618 ± 0.008337004	0.5089668 ± 0.09403239	0.3257844 ± 0.01434129	0.410746 ± 0.004442671	0.37414 ± 0.01065
	tph-1(-); daf-7(-)	0.7458992 ± 0.02662128	0.8230988 ± 0.1029917	0.5848742 ± 0.02545515	0.5899384 ± 0.0254497	0.6721 ± 0.02435
Redundancy	WT	0.3223908 ± 0.007356947	0.3160234 ± 0.009190384	0.3178014 ± 0.006706696	0.1550356 ± 0.01097419	0.37212 ± 0.009795
	tph-1(-)	0.3350244 ± 0.02313326	0.1276622 ± 0.1388196	0.3426516 ± 0.02500467	0.166163 ± 0.01685291	0.44926 ± 0.02421
	daf-7(-)	-0.1650682 ± 0.01373439	-0.2950315 ± 0.08802462	-0.07246988 ± 0.01423791	-0.1727068 ± 0.01433676	-0.1424 ± 0.0117
	tph-1(-); daf-7(-)	-0.0880393 ± 0.02355973	-0.2721736 ± 0.1355925	-0.0129799 ± 0.01860691	-0.09679148 ± 0.007970498	-0.03609 ± 0.01831
* Error is the standard deviation dervied from sampling only 80% of the data

## Sheet: Panel E
	WT		tph-1(-)		daf-7(-)		tph-1(-); daf-7(-)
% of Data of Sampled	Information (bits)	Redundancy (bits)	Information (bits)	Redundancy (bits)	Information (bits)	Redundancy (bits)	Information (bits)	Redundancy (bits)
60	0.896091	0.309924	1.22069	0.272741	0.475644	-0.154421	0.734436	-0.111227
65	0.89272	0.301477	1.23387	0.288068	0.464296	-0.161518	0.731078	-0.093124
70	0.889123	0.309407	1.23998	0.302253	0.450442	-0.166669	0.711627	-0.111528
75	0.890816	0.317984	1.23309	0.294669	0.453368	-0.165703	0.72675	-0.104514
80	0.890271	0.323179	1.21774	0.338504	0.450809	-0.163491	0.703881	-0.104602
85	0.891814	0.325927	1.19779	0.309036	0.444828	-0.152607	0.711013	-0.0946984
90	0.893947	0.33083	1.19593	0.325809	0.432497	-0.153886	0.695097	-0.0848565
95	0.896313	0.329715	1.19781	0.339241	0.443471	-0.15239	0.70755	-0.0755841
100	0.897106	0.326385	1.19455	0.350258	0.430916	-0.152796	0.726889	-0.0792236
