# Supplementary material for: Genetic control of encoding strategy in a food-sensing neural circuit
Source: eLife. 2017 Feb 7;6:e24040. doi: 10.7554/eLife.24040 (PMC5295820; doi:10.7554/eLife.24040)
Supplement: Figure 1—source data 5. — Data for Figure 1—figure supplement 5. Mutual information of ADF, ASI, and NSM neurons, redundancy and optimal input distribution of the whole circuit by food level across genotypes. DOI: http://dx.doi.org/10.7554/eLife.24040.007 [file elife-24040-fig1-data5.xlsx]

## Sheet: Sheet1
WT
Food Level (cells/ml)	ADF (bits ± error)	ASI (bits ± error)	NSM (bits ± error)	Redundancy (bits ± error)	Optimal Input Distribution (Probability ± Uncertainty)
SB	0.431619 ± 0.0101865	0.270847 ± 0.006511044	0.604805 ± 0.007836592	0.42554 ± 0.01001651	0.4477052 ± 0.0008594491
20000000	0.0658124 ± 0.008676574	0.0293887 ± 0.00443671	0.167248 ± 0.005357926	-0.6192819 ± 0.03117211	2.925533e-116 ± 6.52953e-116
63200000	0.125174 ± 0.01134805	0.190254 ± 0.0086389	0.241434 ± 0.01337044	-0.324869 ± 0.02123239	7.082476e-60 ± 1.57992e-59
632000000	0.277141 ± 0.009717958	0.199974 ± 0.00693689	0.657635 ± 0.01021902	0.253019 ± 0.007592069	0.3460182 ± 0.002146102
2000000000	0.219338 ± 0.01717083	0.0872733 ± 0.007860399	0.595854 ± 0.01872274	0.0207343 ± 0.0179609	2.457587e-18 ± 1.827989e-18
11200000000	0.654546 ± 0.008150012	0.175775 ± 0.009607167	0.273386 ± 0.01939633	0.221976 ± 0.01657693	0.2062762 ± 0.00278735
tph-1(-)
Food Level (cells/ml)	ADF (bits ± error)	ASI (bits ± error)	NSM (bits ± error)	Redundancy (bits ± error)	Optimal Input Distribution (Probability ± Uncertainty)
SB	0.427932 ± 0.01283733	0.414801 ± 0.02239073	1.0096 ± 0.02358288	0.685883 ± 0.02133489	0.3865968 ± 0.006389607
20000000	0.107631 ± 0.02519642	0.180563 ± 0.01839843	0.493165 ± 0.04132866	-0.385091 ± 0.05874016	0.02818832 ± 0.01312017
63200000	0.17345 ± 0.02471699	0.094754 ± 0.02412194	0.494641 ± 0.0285377	-0.403605 ± 0.04372264	0.002783734 ± 0.005185536
632000000	0.183858 ± 0.02879556	0.392002 ± 0.02656043	0.876693 ± 0.0229093	0.286103 ± 0.03676335	0.3247772 ± 0.004784739
2000000000	0.419856 ± 0.04385988	0.12207 ± 0.02315679	0.581959 ± 0.02044086	-0.042565 ± 0.06565683	0.001432623 ± 0.001486418
11200000000	0.651101 ± 0.02817459	0.146816 ± 0.02042454	0.457807 ± 0.031913	0.089274 ± 0.03713572	0.2562214 ± 0.006252538
daf-7(-)
Food Level (cells/ml)	ADF (bits ± error)	ASI (bits ± error)	NSM (bits ± error)	Redundancy (bits ± error)	Optimal Input Distribution (Probability ± Uncertainty)
SB	0.107761 ± 0.01306378	0.044852 ± 0.02656421	0.144063 ± 0.01447162	-0.094295 ± 0.02726905	0.1867452 ± 0.07596003
20000000	0.0689143 ± 0.007207958	0.0583267 ± 0.01784183	0.141702 ± 0.007343325	-0.122028 ± 0.0228224	0.2202251 ± 0.07726914
63200000	0.0365438 ± 0.02057713	0.0353183 ± 0.01037015	0.0446249 ± 0.01896204	-0.274484 ± 0.00758563	0.006096191 ± 0.008181332
632000000	0.00656916 ± 0.001853209	0.0115143 ± 0.006858795	0.288088 ± 0.01248835	-0.08479954 ± 0.009254042	0.2501886 ± 0.02054967
2000000000	0.0347394 ± 0.008149753	0.0370976 ± 0.01393989	0.0450396 ± 0.01906989	-0.2740944 ± 0.01745574	0.05304322 ± 0.02196455
11200000000	0.157949 ± 0.0109447	0.0766498 ± 0.01337199	0.050522 ± 0.009457132	-0.1058502 ± 0.01515733	0.283702 ± 0.02387412
tph-1(-); daf-7(-)
Food Level (cells/ml)	ADF (bits ± error)	ASI (bits ± error)	NSM (bits ± error)	Redundancy (bits ± error)	Optimal Input Distribution (Probability ± Uncertainty)
SB	0.192652 ± 0.007118496	0.0861361 ± 0.03594555	0.410608 ± 0.04209732	0.0074611 ± 0.03790495	0.3951308 ± 0.02236932
20000000	0.105708 ± 0.02444894	0.0377007 ± 0.01742351	0.25473 ± 0.05329931	-0.2837963 ± 0.03437557	0.05371534 ± 0.03167875
63200000	0.332175 ± 0.05120059	0.0505009 ± 0.01962976	0.0422995 ± 0.02354818	-0.2569596 ± 0.04447809	0.03889706 ± 0.01913814
632000000	0.107711 ± 0.01321653	0.0645714 ± 0.02228238	0.47678 ± 0.03944902	-0.0328726 ± 0.04120086	0.3053594 ± 0.01472818
2000000000	0.0822885 ± 0.02352847	0.141348 ± 0.04398613	0.172487 ± 0.06036572	-0.2858115 ± 0.02341717	0.00471306 ± 0.003790572
11200000000	0.441804 ± 0.03692493	0.123246 ± 0.02303978	0.0270062 ± 0.01204809	-0.0898788 ± 0.01836288	0.2021846 ± 0.02174766
