# Supplementary material for: Genetic control of encoding strategy in a food-sensing neural circuit
Source: eLife. 2017 Feb 7;6:e24040. doi: 10.7554/eLife.24040 (PMC5295820; doi:10.7554/eLife.24040)
Supplement: Figure 2—source data 1. — DOI: http://dx.doi.org/10.7554/eLife.24040.014 [file elife-24040-fig2-data1.xlsx]

## Sheet: Sheet1
Genotype	Signal Correlation	Noise Correlation
WT	0.3527686 ± 0.005355905	0.0034462 ± 0.003492235
tph-1(-)	0.4502844 ± 0.02427617	0.10992 ± 0.01051837
daf-7(-)	0.00742402 ± 0.001633239	0.1323814 ± 0.006841533
tph-1(-); daf-7(-)	0.0498645 ± 0.01486133	0.1346228 ± 0.01134047
